# Supplementary material for: Toxicity and Appeal of Flavoured E-Cigarettes and Flavour Ban Outcomes: A Narrative Review
Source: Int J Environ Res Public Health. 2026 Mar 25;23(4):416. doi: 10.3390/ijerph23040416 (PMC13115690; doi:10.3390/ijerph23040416)
Supplement: Supplementary file 1 [file ijerph-23-00416-s001.zip]

Archive with 1 entries (1 files):
- ijerph-4201630-supplementary.xlsx
