# Supplementary material for: Toxicity and Appeal of Flavoured E-Cigarettes and Flavour Ban Outcomes: A Narrative Review
Source: Int J Environ Res Public Health. 2026 Mar 25;23(4):416. doi: 10.3390/ijerph23040416 (PMC13115690; doi:10.3390/ijerph23040416)
Supplement: Supplementary file 1 [file ijerph-23-00416-s001.zip › ijerph-4201630-supplementary.xlsx]

## Sheet: Blad1
Supplementary material: Table S1: Information and classification of included references ("Toxicity and Appeal of Flavoured E-cigarettes and Flavour Ban Outcomes: A Narrative Review", IJERPH, Everaert et al., 2026)
Year	Author(s)	Title	Classification	DOI/LINK (active in March 2026)
2018	National Academies of Sciences, Engineering, and Medicine	Public Health Consequences of E-Cigarettes.	Report	https://pubmed.ncbi.nlm.nih.gov/29894118/
2019	SHC	Physical chemical environmental hygiene (limiting exposure to mutagenic or endocrine disrupting agents) and the importance of exposures early in life.	Report	https://www.hgr-css.be/en/report/9404/physical-chemical-environmental-hygiene
2021	SCHEER	Opinion on electronic cigarettes.	Report	https://health.ec.europa.eu/document/download/50b3adac-5451-47c1-8427-ea67e874c970_en
2022	SHC	Elektronische sigaret: evolutie.	Report	https://www.hgr-css.be/nl/advies/9549/elektronische-sigaret-evolutie
2022	McNeill et al.	Nicotine vaping in England: an evidence update including health risks and perceptions, 2022. A report commissioned by the Office for Health Improvement and Disparities.	Report	https://assets.publishing.service.gov.uk/media/633469fc8fa8f5066d28e1a2/Nicotine-vaping-in-England-2022-report.pdf
2022	JATC	Work Package 7 D 7.1 Report on regulation of novel tobacco products and e-cigarettes in different EU MS.	Report	https://jaotc.eu/wp-content/uploads/2022/11/T7.1-b-Report-Final-220929.pdf
2022	RIVM	Advieslijst met verboden additieven in tabaksproducten en e-sigaretten.	Report	https://www.rivm.nl/bibliotheek/rapporten/2022-0224.pdf
2023	WHO	Technical note on the call to action on electronic cigarettes.	Report	https://www.who.int/publications/m/item/technical-note-on-call-to-action-on-electronic-cigarettes
2023	Indiville (Stichting tegen Kanker)	Stichting tegen Kanker, onderzoek jongeren en vapen 2023.	Report	https://kanker.be/wp-content/uploads/2024/01/stichting_tegen_kanker_-_rapport_jongeren_en_vapen_2023_-_nl_voor_publicatie.pdf
2024	Maes (Kom op tegen Kanker)	Vapen en roken: het gedrag van jongeren (12-26 jaar) onder de loep. De belangrijkste bevindingen uit een onderzoek van Kom op tegen Kanker - kwantitatief luik. Juli 2024.	Report	https://www.komoptegenkanker.be/sites/default/files/media/2024-07/Rapport%20_%20jongeren_en_vapen_juli_2024.pdf
2024	European Commission	Special Eurobarometer 539: Attitudes of Europeans towards tobacco and related products. Report. Fieldwork: May-June 2023.	Report	https://europa.eu/eurobarometer/surveys/detail/2995
2024	Royal College of Physicians (RCP)	E-cigarettes and harm reduction: An evidence review.	Report	https://www.rcp.ac.uk/policy-and-campaigns/policy-documents/e-cigarettes-and-harm-reduction-an-evidence-review/
2025	Sciensano	Gebruik van tabak. Gezondheidsenquête 2023-2024.	Report	https://www.sciensano.be/sites/default/files/ta_report_2023_nl.pdf
2025	Sciensano	Gebruik van de elektronische sigaret. Gezondheidsenquête 2023-2024.	Report	https://www.sciensano.be/sites/default/files/ec_report_2023_nl.pdf
2025	European Respiratory Society	Adoption of Tobacco Endgame Policies in the EU: Can Member States introduce a generational sales ban?	Report	https://www.ersnet.org/wp-content/uploads/2025/05/Adoption-of-Tobacco-Endgame-Policies-in-the-EU_v6.pdf
2025	CDC Foundation	Changes in U.S. and State Cigarette Sales Following Flavored Tobacco Sales Restrictions (2019–2025). Issue 03, December 2025.	Report	https://tobaccomonitoring.org/wp-content/uploads/2026/03/2025-Annual-Cigarette-Data-Brief.pdf
2025	Stewart (COSA)	E-cigarettes and Cancer: A Qualitative Risk Assessment.	Report	https://www.cosa.org.au/media/j4rjo4m3/cosa_research_report_on_e-cigarettes_and_cancer_final_july_2025.pdf
2025	SHC	Elektronische sigaret: bijsluiters en update literatuuroverzicht.	Report	https://www.hgr-css.be/nl/advies/9827/elektronische-sigaret-bijsluiters-en-update-literatuuroverzicht
2025	SHC	Electronic cigarette: flavour restrictions.	Report	https://www.hgr-css.be/en/report/9863/electronic-cigarette-flavour-restrictions
2025	ANSES	Evaluation des risques sanitaires liés aux produits du vapotage. Avis de l'Anses. Rapport d'expertise collective. Décembre 2025.	Report	https://www.anses.fr/system/files/TABAC2023-AUTO-0223-RA.pdf
2025	VAD	VAD-Leerlingenbevraging In het kader van een drugbeleid op school. Syntheserapport schooljaar 2023-2024.	Report	https://vad.be/catalogus/leerlingenbevraging/
2025	Hermans & Gisle	The rise of E-cigarette use in Belgium: a growing concern among adolescents.	Abstract	doi:10.1093/eurpub/ckaf161.236
2025	Van Mourik et al.	Enforcement of the flavor ban on e-cigarettes and e-liquids in the Netherlands.	Abstract	https://www.tobaccoinduceddiseases.org/Enforcement-of-the-flavor-ban-on-e-cigarettes-and-e-liquids-in-the-Netherlands,206518,0,2.html
2025	Hellmich et al.	A comprehensive evaluation of an e-cigarette flavor ban on consumer behavior and purchasing. Poster	Abstract	https://www.rivm.nl/sites/default/files/2025-07/Poster-e-cigarette-flavor-ban.pdf
2025	Hellmich et al.	A comprehensive evaluation of an e-cigarette flavor ban on consumer behavior and purchasing.	Abstract	https://www.tobaccoinduceddiseases.org/A-comprehensive-evaluation-of-an-e-cigarette-flavor-ban-on-consumer-behavior-and,206322,0,2.html
2025	Ollila & Ruokolainen	Flavoured e-cigarette use among youth after comprehensive regulations and market entry of new vapes.	Abstract	doi:10.1093/eurpub/ckaf161.075
2011	Forey et al.	Systematic review with meta-analysis of the epidemiological evidence relating smoking to COPD, chronic bronchitis and emphysema	Journal article	doi:10.1186/1471-2466-11-36
2012	Sexton et al.	Cumulative Risk Assessment: An Overview of Methodological Approaches for Evaluating Combined Health Effects from Exposure to Multiple Environmental Stressors.	Journal article	doi:10.3390/ijerph9020370
2013	Arain et al.	Maturation of the adolescent brain.	Journal article	doi:10.2147/ndt.S39776
2014	Thrasher et al.	The Use of Cigarette Package Inserts to Supplement Pictorial Health Warnings: An Evaluation of the Canadian Policy.	Journal article	doi:10.1093/ntr/ntu246
2014	Zhu et al.	Four hundred and sixty brands of e-cigarettes and counting: implications for product regulation.	Journal article	doi:10.1136/tobaccocontrol-2014-051670
2015	Hubbs et al.	Comment on Farsalinos et al., “Evaluation of Electronic Cigarette Liquids and Aerosol for the Presence of Selected Inhalation Toxins”.	Journal article	doi:10.1093/ntr/ntu338
2015	Yuan et al.	Nicotine and the adolescent brain.	Journal article	doi:10.1113/jp270492
2015	Lerner et al.	Vapors produced by electronic cigarettes and e-juices with flavorings induce toxicity, oxidative stress, and inflammatory response in lung epithelial cells and in mouse lung.	Journal article	doi:10.1371/journal.pone.0116732
2016	Thrasher et al.	Cigarette package inserts can promote efficacy beliefs and sustained smoking cessation attempts: A longitudinal assessment of an innovative policy in Canada.	Journal article	doi:10.1016/j.ypmed.2016.03.006
2016	Leigh et al.	Flavourings significantly affect inhalation toxicity of aerosol generated from electronic nicotine delivery systems (ENDS).	Journal article	doi:10.1136/tobaccocontrol-2016-053205
2016	Vlachopoulos et al.	Electronic Cigarette Smoking Increases Aortic Stiffness and Blood Pressure in Young Smokers.	Journal article	doi:10.1016/j.jacc.2016.03.569
2016	Lerner et al.	Electronic cigarette aerosols and copper nanoparticles induce mitochondrial stress and promote DNA fragmentation in lung fibroblasts.	Journal article	doi:10.1016/j.bbrc.2016.06.109
2016	Behar et al.	Distribution, quantification and toxicity of cinnamaldehyde in electronic cigarette refill fluids and aerosols.	Journal article	doi:10.1136/tobaccocontrol-2016-053224
2017	Barhdadi et al.	Development and validation of a HS/GC-MS method for the simultaneous analysis of diacetyl and acetylpropionyl in electronic cigarette refills.	Journal article	doi:10.1016/j.jpba.2017.04.050
2017	Muthumalage et al.	Inflammatory and Oxidative Responses Induced by Exposure to Commonly Used e-Cigarette Flavoring Chemicals and Flavored e-Liquids without Nicotine.	Journal article	doi:10.3389/fphys.2017.01130
2017	Ganapathy et al.	Electronic cigarette aerosols suppress cellular antioxidant defenses and induce significant oxidative DNA damage.	Journal article	doi:10.1371/journal.pone.0177780
2017	Canistro et al.	E-cigarettes induce toxicological effects that can raise the cancer risk.	Journal article	doi:10.1038/s41598-017-02317-8
2017	Clapp et al.	Flavored e-cigarette liquids and cinnamaldehyde impair respiratory innate immune cell function.	Journal article	doi:10.1152/ajplung.00452.2016
2017	Harrell et al.	Flavored e-cigarette use: Characterizing youth, young adult, and adult users.	Journal article	doi:10.1016/j.pmedr.2016.11.001
2018	Breitbarth et al.	E-cigarettes—An unintended illicit drug delivery system.	Journal article	doi:10.1016/j.drugalcdep.2018.07.031
2018	Bitzer et al.	Effect of flavoring chemicals on free radical formation in electronic cigarette aerosols.	Journal article	doi:10.1016/j.freeradbiomed.2018.03.020
2018	Caruso et al.	Commentary: Inflammatory and Oxidative Responses Induced by Exposure to Commonly Used e-Cigarette Flavoring Chemicals and Flavored e-Liquids without Nicotine.	Journal article	doi:10.3389/fphys.2018.01240
2018	Lee et al.	E-cigarette smoke damages DNA and reduces repair activity in mouse lung, heart, and bladder as well as in human lung and bladder cells	Journal article	doi:10.1073/pnas.1718185115
2018	Zahedi et al.	Epithelial-to-mesenchymal transition of A549 lung cancer cells exposed to electronic cigarettes.	Journal article	doi:10.1016/j.lungcan.2018.06.010
2018	Alzahrani et al.	Association Between Electronic Cigarette Use and Myocardial Infarction.	Journal article	doi:10.1016/j.amepre.2018.05.004
2018	Franzen et al.	E-cigarettes and cigarettes worsen peripheral and central hemodynamics as well as arterial stiffness: A randomized, double-blinded pilot study.	Journal article	doi:10.1177/1358863x18779694
2018	Staudt et al.	Altered lung biology of healthy never smokers following acute inhalation of E-cigarettes.	Journal article	doi:10.1186/s12931-018-0778-z
2018	Chen et al.	Maternal E-Cigarette Exposure in Mice Alters DNA Methylation and Lung Cytokine Expression in Offspring.	Journal article	doi:10.1165/rcmb.2017-0206RC
2018	Sassano et al.	Evaluation of e-liquid toxicity using an open-source high-throughput screening assay.	Journal article	doi:10.1371/journal.pbio.2003904
2018	Kaur et al.	Mechanisms of toxicity and biomarkers of flavoring and flavor enhancing chemicals in emerging tobacco and non-tobacco products.	Journal article	doi:10.1016/j.toxlet.2018.02.025
2018	Girvalaki et al.	What is the content of the electronic cigarette liquids according to their flavor? An evaluation in nine European Union countries before TPD implementation.	Journal article	doi:10.18332/tpc/90466
2018	Bourguignon et al.	Rationale for Environmental Hygiene towards global protection of fetuses and young children from adverse lifestyle factors.	Journal article	doi:10.1186/s12940-018-0385-y
2019	Bishop et al.	An approach to testing undiluted e-cigarette aerosol in vitro using 3D reconstituted human airway epithelium.	Journal article	doi:10.1016/j.tiv.2018.01.010.
2019	Tang et al.	Electronic-cigarette smoke induces lung adenocarcinoma and bladder urothelial hyperplasia in mice.	Journal article	doi:10.1073/pnas.1911321116
2019	Hua et al.	Identification of Cytotoxic Flavor Chemicals in Top-Selling Electronic Cigarette Refill Fluids.	Journal article	doi:10.1038/s41598-019-38978-w
2019	Caporale et al.	Acute Effects of Electronic Cigarette Aerosol Inhalation on Vascular Function Detected at Quantitative MRI.	Journal article	doi:10.1148/radiol.2019190562
2019	Das et al.	Small molecule diketone flavorants diacetyl and 2,3-pentanedione promote neurotoxicity but inhibit amyloid β aggregation.	Journal article	doi:10.1016/j.toxlet.2018.10.029
2019	Clapp et al.	Cinnamaldehyde in flavored e-cigarette liquids temporarily suppresses bronchial epithelial cell ciliary motility by dysregulation of mitochondrial function.	Journal article	doi:10.1152/ajplung.00304.2018
2019	Jabba & Jordt	Risk Analysis for the Carcinogen Pulegone in Mint- and Menthol-Flavored e-Cigarettes and Smokeless Tobacco Products.	Journal article	doi:10.1001/jamainternmed.2019.3649
2019	Erythropel et al.	Formation of flavorant-propylene Glycol Adducts With Novel Toxicological Properties in Chemically Unstable E-Cigarette Liquids.	Journal article	doi:10.1093/ntr/nty192
2019	More et al.	Guidance on the use of the Threshold of Toxicological Concern approach in food safety assessment.	Journal article	doi:10.2903/j.efsa.2019.5708
2019	Hajek et al.	A Randomized Trial of E-Cigarettes versus Nicotine-Replacement Therapy.	Journal article	doi:10.1056/NEJMoa1808779
2019	Soneji et al.	Use of Flavored E-Cigarettes Among Adolescents, Young Adults, and Older Adults: Findings From the Population Assessment for Tobacco and Health Study.	Journal article	doi:10.1177/0033354919830967
2019	Landry et al.	The role of flavors in vaping initiation and satisfaction among U.S. adults.	Journal article	doi:10.1016/j.addbeh.2019.106077
2019	Meernik et al.	Impact of non-menthol flavours in e-cigarettes on perceptions and use: an updated systematic review.	Journal article	doi:10.1136/bmjopen-2019-031598
2020	Friedman & Xu	Associations of Flavored e-Cigarette Uptake With Subsequent Smoking Initiation and Cessation.	Journal article	doi:10.1001/jamanetworkopen.2020.3826
2020	Groom et al.	Correlates of youth vaping flavor preferences.	Journal article	doi:10.1016/j.pmedr.2020.101094
2020	Fernández-Martínez et al.	Relationship between exposure to mixtures of persistent, bioaccumulative, and toxic chemicals and cancer risk: A systematic review.	Journal article	doi:10.1016/j.envres.2020.109787
2020	Jabba et al.	Chemical Adducts of Reactive Flavor Aldehydes Formed in E-Cigarette Liquids Are Cytotoxic and Inhibit Mitochondrial Function in Respiratory Epithelial Cells.	Journal article	doi:10.1093/ntr/ntaa185
2020	Mulder et al.	Characterization of E-cigarette coil temperature and toxic metal analysis by infrared temperature sensing and scanning electron microscopy - energy-dispersive X-ray.	Journal article	doi:10.1080/08958378.2020.1840678
2020	Uchiyama et al.	Determination of Thermal Decomposition Products Generated from E-Cigarettes.	Journal article	doi:10.1021/acs.chemrestox.9b00410
2020	Nair et al.	Menthol in electronic cigarettes: A contributor to respiratory disease?	Journal article	doi:10.1016/j.taap.2020.115238
2020	Cao et al.	Review of Health Consequences of Electronic Cigarettes and the Outbreak of Electronic Cigarette, or Vaping, Product Use-Associated Lung Injury.	Journal article	doi:10.1007/s13181-020-00772-w
2020	Szafran et al.	Electronic-Cigarette Vehicles and Flavoring Affect Lung Function and Immune Responses in a Murine Model.	Journal article	doi:10.3390/ijms21176022
2020	Ollila	See you in court: obstacles to enforcing the ban on electronic cigarette flavours and marketing in Finland.	Journal article	doi:10.1136/tobaccocontrol-2019-055260
2020	Omaiye et al.	Electronic Cigarette Refill Fluids Sold Worldwide: Flavor Chemical Composition, Toxicity, and Hazard Analysis.	Journal article	doi:10.1021/acs.chemrestox.0c00266
2020	Lucas et al.	E-Liquid Containing a Mixture of Coconut, Vanilla, and Cookie Flavors Causes Cellular Senescence and Dysregulated Repair in Pulmonary Fibroblasts: Implications on Premature Aging.	Journal article	doi:10.3389/fphys.2020.00924
2020	Romm et al.	Impact of existing and potential e-cigarette flavor restrictions on e-cigarette use among young adult e-cigarette users in 6 US metropolitan areas	Journal article	doi:10.1016/j.pmedr.2022.101901
2020	Ruszkiewicz et al.	Neurotoxicity of e-cigarettes.	Journal article	doi:10.1016/j.fct.2020.111245
2020	Xie et al.	Association of Electronic Cigarette Use With Incident Respiratory Conditions Among US Adults From 2013 to 2018.	Journal article	doi:10.1001/jamanetworkopen.2020.20816
2020	Sakamaki-Ching et al.	Correlation between biomarkers of exposure, effect and potential harm in the urine of electronic cigarette users.	Journal article	doi:10.1136/bmjresp-2019-000452
2020	Krüsemann et al.	GC–MS analysis of e-cigarette refill solutions: A comparison of flavoring composition between flavor categories.	Journal article	doi:10.1016/j.jpba.2020.113364
2021	Krüsemann et al.	Both Nonsmoking Youth and Smoking Adults Like Sweet and Minty E-liquid Flavors More Than Tobacco Flavor.	Journal article	doi:10.1093/chemse/bjab009
2021	Hedman et al.	Electronic cigarette use and smoking cessation in cohort studies and randomized trials: A systematic review and meta-analysis.	Journal article	doi:10.18332/tpc/142320
2021	Wang et al.	E-Cigarette Use and Adult Cigarette Smoking Cessation: A Meta-Analysis.	Journal article	doi:10.2105/ajph.2020.305999
2021	Martin et al.	Ten years of research on synergisms and antagonisms in chemical mixtures: A systematic review and quantitative reappraisal of mixture studies.	Journal article	doi:10.1016/j.envint.2020.106206
2021	Krüsemann et al.	Comprehensive overview of common e-liquid ingredients and how they can be used to predict an e-liquid’s flavour category.	Journal article	doi:10.1136/tobaccocontrol-2019-055447
2021	Sun et al.	Effects of E-Cigarette Aerosols with Varying Levels of Nicotine on Biomarkers of Oxidative Stress and Inflammation in Mice.	Journal article	doi:10.1021/acs.chemrestox.1c00033
2021	Bracken-Clarke et al.	Vaping and lung cancer – A review of current data and recommendations.	Journal article	doi:10.1016/j.lungcan.2020.12.030
2021	Bircan et al.	Electronic cigarette use and its association with asthma, chronic obstructive pulmonary disease (COPD) and asthma-COPD overlap syndrome among never cigarette smokers.	Journal article	doi:10.18332/tid/132833
2021	Seiler-Ramadas et al.	Health effects of electronic cigarette (e‑cigarette) use on organ systems and its implications for public health	Journal article	doi:10.1007/s00508-020-01711-z
2021	Kwon et al.	Analysis of electric cigarette liquid effect on mouse brain tumor growth through EGFR and ERK activation.	Journal article	doi:10.1371/journal.pone.0256730
2021	Havermans et al.	Nearly 20 000 e-liquids and 250 unique flavour descriptions: an overview of the Dutch market based on information from manufacturers.	Journal article	doi:10.1136/tobaccocontrol-2019-055303
2021	Barhdadi et al.	Toxicity assessment of flavour chemicals used in e-cigarettes: current state and future challenges.	Journal article	doi:10.1007/s00204-021-03080-6
2021	Barhdadi et al.	Identification of flavouring substances of genotoxic concern present in e-cigarette refills.	Journal article	doi/10.1016/j.fct.2020.111864
2021	Bandi et al.	Trends in E-Cigarette Use by Age Group and Combustible Cigarette Smoking Histories, U.S. Adults, 2014-2018.	Journal article	doi:10.1016/j.amepre.2020.07.026
2021	McAdam et al.	Diacetyl and Other Ketones in e-Cigarette Aerosols: Some Important Sources and Contributing Factors.	Journal article	doi:10.3389/fchem.2021.742538
2021	Kelesidis et al.	Association of 1 Vaping Session With Cellular Oxidative Stress in Otherwise Healthy Young People With No History of Smoking or Vaping: A Randomized Clinical Crossover Trial.	Journal article	doi:10.1001/jamapediatrics.2021.2351
2021	Yogeswaran et al.	Comparative Reactive Oxygen Species (ROS) Content among Various Flavored Disposable Vape Bars, including Cool (Iced) Flavored Bars.	Journal article	doi:10.3390/toxics9100235
2021	Patterson et al.	Switching stories: user testimonials on juul.com continue to contradict JUUL's switch ≠ cessation narrative.	Journal article	doi:10.1136/tobaccocontrol-2020-055816
2022	Rogers et al.	Comprehensive Qualitative Review of Studies Evaluating the Impact of Local US Laws Restricting the Sale of Flavored and Menthol Tobacco Products	Journal article	doi:10.1093/ntr/ntab188
2022	Nicholson et al.	E-Cigarette Vapour Condensate Reduces Viability and Impairs Function of Human Osteoblasts, in Part, via a Nicotine Dependent Mechanism.	Journal article	doi:10.3390/toxics10090506
2022	Komura et al.	Propylene glycol, a component of electronic cigarette liquid, damages epithelial cells in human small airways.	Journal article	doi:10.1186/s12931-022-02142-2
2022	Platel et al.	Comparison of the in vivo genotoxicity of electronic and conventional cigarettes aerosols after subacute, subchronic and chronic exposures.	Journal article	doi:10.1016/j.jhazmat.2021.127246
2022	Kamal et al.	The impact of tobacco smoking and electronic cigarette vaping on salivary biomarkers. A comparative study.	Journal article	doi:10.1016/j.sdentj.2022.05.003
2022	Butler et al.	Longer-term use of electronic cigarettes when provided as a stop smoking aid: Systematic review with meta-analyses.	Journal article	doi:10.1016/j.ypmed.2022.107182
2022	Kim et al.	Vegetable glycerin e-cigarette aerosols cause airway inflammation and ion channel dysfunction.	Journal article	doi:10.3389/fphar.2022.1012723
2022	Lamb et al.	Nose-Only Exposure to Cherry- and Tobacco-Flavored E-Cigarettes Induced Lung Inflammation in Mice in a Sex-Dependent Manner.	Journal article	doi:10.3390/toxics10080471
2022	Effah et al.	Pulmonary effects of e-liquid flavors: a systematic review.	Journal article	doi:10.1080/10937404.2022.2124563
2022	Cadham et al.	The actual and anticipated effects of restrictions on flavoured electronic nicotine delivery systems: a scoping review.	Journal article	doi:10.1186/s12889-022-14440-x
2022	Ali et al.	Evaluation of Statewide Restrictions on Flavored e-Cigarette Sales in the US From 2014 to 2020.	Journal article	doi:10.1001/jamanetworkopen.2021.47813
2022	Ruokolainen et al.	Correlates of e-cigarette use before and after comprehensive regulatory changes and e-liquid flavour ban among general population.	Journal article	doi:10.1111/dar.13435
2022	Hawkins et al.	Flavoured tobacco product restrictions in Massachusetts associated with reductions in adolescent cigarette and e-cigarette use.	Journal article	doi:10.1136/tobaccocontrol-2020-056159
2023	Liber et al.	The role of flavored electronic nicotine delivery systems in smoking cessation: A systematic review.	Journal article	doi:10.1016/j.dadr.2023.100143
2023	Lindson et al.	An exploration of flavours in studies of e-cigarettes for smoking cessation: secondary analyses of a systematic review with meta-analyses.	Journal article	doi:10.1111/add.16091
2023	Luijten et al.	Mixture risk assessment and human biomonitoring: Lessons learnt from HBM4EU.	Journal article	doi:10.1016/j.ijheh.2023.114135
2023	Muthumalage et al.	Pulmonary immune response regulation, genotoxicity, and metabolic reprogramming by menthol- and tobacco-flavored e-cigarette exposures in mice.	Journal article	doi:10.1093/toxsci/kfad033
2023	Hebert et al.	Menthol flavoring in e-cigarette condensate causes pulmonary dysfunction and cytotoxicity in precision cut lung slices.	Journal article	doi:10.1152/ajplung.00222.2022
2023	Tommasi et al.	Vaping Dose, Device Type, and E-Liquid Flavor are Determinants of DNA Damage in Electronic Cigarette Users.	Journal article	doi:10.1093/ntr/ntad003
2023	Auschwitz et al.	Mechanisms of E-Cigarette Vape-Induced Epithelial Cell Damage.	Journal article	doi:10.3390/cells12212552
2023	Petrella et al.	Clinical impact of vaping on cardiopulmonary function and lung cancer development: an update.	Journal article	doi:10.1097/cej.0000000000000797
2023	Noël et al.	Sex-Specific Alterations of the Lung Transcriptome at Birth in Mouse Offspring Prenatally Exposed to Vanilla-Flavored E-Cigarette Aerosols and Enhanced Susceptibility to Asthma.	Journal article	doi:10.3390/ijerph20043710
2023	Rose et al.	Cardiopulmonary Impact of Electronic Cigarettes and Vaping Products: A Scientific Statement From the American Heart Association.	Journal article	doi:10.1161/CIR.0000000000001160
2023	Vilcassim et al.	Electronic Cigarette Use during Pregnancy: Is It Harmful?	Journal article	doi:10.3390/toxics11030278
2023	Sharma et al.	E-cigarettes and myocardial infarction: A systematic review and meta-analysis	Journal article	doi:10.1016/j.ijcard.2022.09.007
2024	Thrasher et al.	Combining Inserts With Warning Labels on Cigarette Packs to Promote Smoking Cessation: A 2-Week Randomized Trial.	Journal article	doi:10.1093/abm/kaad052
2024	López-Ojeda et al.	Vaping and the Brain: Effects of Electronic Cigarettes and E-Liquid Substances.	Journal article	doi:10.1176/appi.neuropsych.20230184
2024	Friedman et al.	Flavored E-Cigarette Sales Restrictions and Young Adult Tobacco Use.	Journal article	doi:10.1001/jamahealthforum.2024.4594
2024	Lovše et al.	How Slovenia banned flavours in e-cigarettes with the support of foreign NGOs (recognized by WHO in 2024).	Journal article	doi:10.18332/tpc/194363
2024	Izquierdo-Condoy et al.	Direct health implications of e-cigarette use: a systematic scoping review with evidence assessment.	Journal article	doi:10.3389/fpubh.2024.1427752
2024	Allbright et al.	The paradox of the safer cigarette: understanding the pulmonary effects of electronic cigarettes.	Journal article	doi:10.1183/13993003.01494-2023
2024	Pennings et al.	Reducing attractiveness of e-liquids: proposal for a restrictive list of tobacco-related flavourings.	Journal article	doi:10.1136/tc-2022-057764.
2024	Tam et al.	Responses to Real-World and Hypothetical E-Cigarette Flavor Bans Among US Young Adults Who Use Flavored E-Cigarettes	Journal article	doi:10.1093/ntr/ntad258
2024	Lyu et al.	The Impact of New Regulations on Prevention and Control of E-Cigarettes on Adolescents in Middle Schools — A City in China, 2022–2023.	Journal article	doi:10.46234/ccdcw2024.056
2024	Hrywna et al.	The Impact of New Jersey's 2020 E-cigarette Flavor Ban on E-cigarette, Cigarette, and Cigar Sales in New Jersey.	Journal article	doi:10.1093/ntr/ntae151
2024	Brown et al.	Changes in Sales of Vaping Products and Cigarettes Associated With the New York State Flavored Vaping Product Sales Restriction.	Journal article	doi:10.1093/ntr/ntad158
2024	Glantz et al.	Population-Based Disease Odds for E-Cigarettes and Dual Use versus Cigarettes.	Journal article	doi:10.1056/EVIDoa2300229
2024	Taylor et al.	Exposure to Tobacco-Specific Nitrosamines Among People Who Vape, Smoke, or do Neither: A Systematic Review and Meta-Analysis.	Journal article	doi:10.1093/ntr/ntad156
2024	Hofmann et al.	Review of quantitative and functional lung imaging evidence of vaping-related lung injury.	Journal article	doi:10.3389/fmed.2024.1285361
2024	Chen et al.	European Respiratory Society statement on novel nicotine and tobacco products, their role in tobacco control and “harm reduction”.	Journal article	doi:10.1183/13993003.01808-2023
2025	Petrella et al.	Clinical Impact of Vaping.	Journal article	doi:10.3390/toxics13060470
2025	Gandhi et al.	The respiratory epithelium in the era of vaping: insights from in vitro, in vivo and human studies.	Journal article	doi:10.1183/16000617.0256-2024
2025	Golder et al.	Vaping and harm in young people: umbrella review.	Journal article	doi:10.1136/tc-2024-059219
2025	Toledo et al.	A Comprehensive Review of the Harmful Compounds in Electronic Cigarettes.	Journal article	doi:10.3390/toxics13040268
2025	Livingstone-Banks et al.	The impacts of e-cigarette flavours: An overview of systematic reviews.	Journal article	doi:10.1111/add.70017
2025	Cheng et al.	State E-Cigarette Flavor Restrictions and Tobacco Product Use in Youths and Adults.	Journal article	doi:10.1001/jamanetworkopen.2025.24184
2025	Buckell et al.	Impact of state cigarette and e-cigarette flavors bans on smoking, vaping and dual use in the United States.	Journal article	doi:10.1016/j.drugalcdep.2025.112786
2025	Cotti et al.	The effect of e-cigarette flavor bans on tobacco use.	Journal article	doi:10.1016/j.jhealeco.2025.103013
2025	Saffer et al.	Comprehensive E-Cigarette Flavor Bans and Tobacco Use Among Youth and Adults.	Journal article	doi:10.1002/hec.70030
2025	Schneller et al.	Awareness and perceived behaviour changes following the New York state vaping flavour ban, 2021-2022.	Journal article	doi:10.1136/tc-2023-058569
2025	Weng et al.	Perceptions of and responses of young adults who use e-cigarettes to flavour bans in China: a qualitative study.	Journal article	doi:10.1136/tc-2023-058312
2025	Wang et al.	Understanding stakeholder responses to the electronic cigarette flavor ban in China: A news media analysis.	Journal article	doi:10.1016/j.puhe.2024.12.003
2025	Lv et al.	Effect of Advertising Exposure on Responses of Young Non-e-Cigarette Users to Banning Flavors in China: A Cross-Sectional Study.	Journal article	doi:10.1002/hsr2.71322
2025	Kaur et al.	Health impacts of electronic nicotine delivery systems: an umbrella review of systematic reviews.	Journal article	doi:10.1136/bmjopen-2025-100168
2025	Bin Abdulrahman et al.	Inflammatory and Carcinogenic Biomarker Signatures in E-Cigarette Users: A Comprehensive Meta-Analysis of ~24,000 Adults.	Journal article	doi:10.3389/ijph.2025.1608885
2025	Beltran-Castillo et al.	Prenatal Exposure to Tobacco Smoke and Vaping Aerosols: Mechanisms Disrupting White-Matter Formation.	Journal article	doi:10.3390/toxics13121071
2025	Deprato et al.	Associations between vaping during pregnancy and perinatal outcomes: A systematic review and meta-analysis.	Journal article	doi:10.1016/j.jhazmat.2024.137028
2025	Vallée et al.	Maternal vaping and pregnancy adverse outcomes: A systematic review and meta-analysis.	Journal article	doi:10.1016/j.wombi.2025.101951
2025	Paulo de Oliveira et al.	A review of e-cigarettes and their effects on DNA methylation in human studies.	Journal article	doi:10.1080/17501911.2025.2596077
2025	Lupo et al.	Assessing the impact of e-cigarettes on human barrier systems: A systematic review.	Journal article	doi:10.1016/j.trsl.2025.01.001
2025	Jukic et al.	Effects of Nicotine-Free E-Cigarettes on Gastrointestinal System: A Systematic Review.	Journal article	doi:10.3390/biomedicines13081998
2025	Malvi et al.	Assessing the impact of electronic nicotine delivery systems on chronic obstructive pulmonary disease: A systematic review and meta-analysis.	Journal article	doi:10.1016/j.rmed.2025.108059
2025	Shabil et al.	Association of electronic cigarette use and risk of COPD: a systematic review and meta-analysis.	Journal article	doi:10.1038/s41533-025-00438-6
2025	Song et al.	The impact of electronic cigarette use on chronic obstructive pulmonary disease: A systematic review and meta-analysis.	Journal article	doi:10.1016/j.rmed.2025.107985
2025	Mohapatra et al.	The risk of lung cancer from vaping or e-cigarette usage: a systematic review.	Journal article	doi:10.1016/j.esmoop.2025.105910
2025	Kundu et al.	Evidence update on the cancer risk of vaping e-cigarettes: A systematic review.	Journal article	doi:10.18332/tid/192934
2025	Hammond et al.	Biomarkers of Toxicant Exposure among Youth in Canada, England, and the United States Who Vape and/or Smoke Tobacco or Do Neither.	Journal article	doi:10.1158/1055-9965.EPI-24-1338
2025	Bitar et al.	Flavor-induced inflammation and cytotoxicity in human aortic smooth muscle cells: Potential implications for E-cigarette safety.	Journal article	doi:10.1016/j.taap.2025.117388
2025	Bennekou et al.	Statement on the use and interpretation of the margin of exposure approach.	Journal article	doi:10.2903/j.efsa.2025.9606
2025	Jenkins et al.	Chemical Analysis and Flavor Distribution of Electronic Cigarettes in Australian Schools.	Journal article	doi:10.1093/ntr/ntae262
2025	Kopa-Stojak et al.	The role of sweet/fruit-flavored disposable electronic cigarettes on early nicotine initiation - a systematic review.	Journal article	doi:10.1186/s12889-025-21897-z
2025	Bae et al.	Trends in e-cigarette flavour use and demographic correlates among US youth from 2020 to 2023.	Journal article	doi:10.1136/tc-2024-059186
2025	Chowdhury et al.	Menthol flavour enhances vaping experiences: a randomised crossover clinical trial.	Journal article	doi:10.1136/tc-2024-059202
2025	Gomes et al.	E-cigarette consumption among youth who vape in Canada, England, New Zealand and the USA: Exploring methods to quantify consumption amounts and differences by product attributes using population-level surveys.	Journal article	doi:10.1136/tc-2024-059245
2025	Jackson et al.	Prevalence of Popular Smoking Cessation Aids in England and Associations With Quit Success.	Journal article	doi:10.1001/jamanetworkopen.2024.54962
2025	Lindson et al.	Electronic cigarettes for smoking cessation.	Journal article	doi:10.1002/14651858.CD010216.pub10
2025	Lindson et al.	An update of a systematic review and meta-analyses exploring flavours in intervention studies of e-cigarettes for smoking cessation.	Journal article	doi:10.1111/add.16736
2025	Pesola et al.	Patterns of e-Cigarette Use and Smoking Cessation Outcomes: Secondary Analysis of a Large Randomised Controlled Trial to Inform Clinical Advice.	Journal article	doi:10.1093/ntr/ntaf240
2025	Jongenelis et al.	The impact of e-cigarette product characteristics on attitudes and use susceptibility: an experimental study.	Journal article	doi:10.1093/heapro/daaf098
2025	Squires et al.	Scoping of Policy Impacts for Regulating E-cigarettes (SPIRE): findings from a data and decision analytic model mapping project.	Journal article	doi:10.3310/nihropenres.14038.1
2025	Tackett et al.	Effects of 'Ice' flavoured e-cigarettes with synthetic cooling agent WS-23 or menthol on user-reported appeal and sensory attributes.	Journal article	doi:10.1136/tc-2023-058125
2025	Tripathi et al.	A mixed-methods analysis of a do-it-yourself e-cigarette community on Reddit.	Journal article	doi:10.18332/tpc/211846
2025	Singer et al.	'I'm sure within 5 minutes I can find someone that will be selling it': qualitative insights into how social media facilitates the sale of banned flavoured tobacco products.	Journal article	doi:10.1136/tc-2024-058937
2025	Dobbs et al.	#Discreetshipping: Selling E-cigarettes on TikTok.	Journal article	doi:10.1093/ntr/ntae081
2025	Cozier et al.	Synthetic cannabinoids in e-cigarettes seized from English schools.	Journal article	doi.org/10.1111/add.70110
2025	Taylor et al.	The effect of standardised packaging and limited flavour descriptors of vape pods among adults and youth in Great Britain: a cross-sectional between-subjects experimental study.	Journal article	doi:10.1016/j.lanepe.2025.101442
2025	Münzel et al.	Nicotine and the cardiovascular system: unmasking a global public health threat.	Journal article	doi:10.1093/eurheartj/ehaf1010
2025	Arora et al.	E-Cigarettes and the Nicotine Epidemic: Statement From the International Pediatric Association.	Journal article	doi:10.1542/peds.2025-072337
2026	Talhout et al.	Coolants, organic acids, flavourings and other additives that facilitate inhalation of tobacco and nicotine products: implications for regulation.	Journal article	doi:10.1136/tc-2024-058738
2026	Lin et al.	State-Level Flavored E-Cigarette Bans and Initiation Rates Among Youths and Adults.	Journal article	doi:10.1001/jamanetworkopen.2025.51744
2026	Bittoni et al.	Vaping, smoking and risk of early onset lung cancer.	Journal article	doi:10.3389/fonc.2025.1741978
2026	Hellmich et al.	Reduced Vaping and Smoking Prevalence among Pre-ban E-cigarette Users after Implementation of an E-cigarette flavor Ban in the Netherlands.	Journal article	Tobacco Control, in press
2020	Barhdadi	Chemical and Toxicological Assessment of E-cigarette Liquids. VUB, Brussels,	PhD Thesis	https://www.sciensano.be/sites/default/files/phd_thesis.pdf
2022	Sukhera et al.	Narrative Reviews: Flexible, Rigorous, and Practical.	Article (methodology)	doi:10.4300/jgme-d-22-00480.1
2025	Clapson	'Spice' in Flemish teenagers’ vapes: 'Up to 50 times stronger than cannabis and as addictive as heroin'	Lay press	https://www.vrt.be/vrtnws/en/2025/04/24/spice-in-flemish-teenagers-vapes-up-to-50-times-stronger-tha/
2025	Vandenbroucke	Minister Vandenbroucke legt volledig smaakjesverbod vapes op regeringstafel (19 november 2025)	Lay press	https://vandenbroucke.belgium.be/nl/nieuws/minister-vandenbroucke-legt-volledig-smaakjesverbod-vapes-op-regeringstafel
2021	Health Canada	Amending Schedules 2 and 3 to the Tobacco and Vaping Products Act (Flavours). Canada Gazette, Part I 2021, 155	Law proposal	https://gazette.gc.ca/rp-pr/p1/2021/2021-06-19/html/reg2-eng.html
